# Supplementary material for: Changes in trends of visits and service utilization by mental health patients in the community: a twelve-year study in Israel
Source: Isr J Health Policy Res. 2025 Dec 19;14:78. doi: 10.1186/s13584-025-00735-y (PMC12715906; doi:10.1186/s13584-025-00735-y)
Supplement: Supplementary file 1 — Additional file 1. [file 13584_2025_735_MOESM1_ESM.xlsx]

## Sheet: גיליון1
year	Depression/Anxiety	Age mean(SD)	Female	SES mean(SD)	Arabs	General Jewish population/Other
2013	No	44.7 (16.5)	0.527	6.5 (2)	0.055	0.065
2013	Yes	52.6 (17.3)	0.648	6.6 (2)	0.033	0.055
2014	No	44.8 (16.6)	0.523	6.5 (2.1)	0.056	0.066
2014	Yes	52.3 (17.5)	0.648	6.5 (2)	0.033	0.055
2015	No	45 (16.7)	0.52	6.5 (2.1)	0.058	0.067
2015	Yes	52.2 (17.5)	0.645	6.5 (2)	0.033	0.055
2016	No	45 (16.8)	0.519	6.5 (2.1)	0.062	0.068
2016	Yes	52.1 (17.5)	0.644	6.5 (2)	0.034	0.055
2017	No	45.1 (16.9)	0.516	6.5 (2.1)	0.064	0.07
2017	Yes	52.1 (17.6)	0.641	6.5 (2)	0.034	0.055
2018	No	45 (17.1)	0.514	6.4 (2.1)	0.068	0.071
2018	Yes	52.1 (17.6)	0.638	6.5 (2)	0.035	0.055
2019	No	45 (17.2)	0.51	6.4 (2.1)	0.069	0.073
2019	Yes	52.2 (17.7)	0.634	6.5 (2)	0.036	0.055
2020	No	45 (17.3)	0.507	6.4 (2.1)	0.069	0.078
2020	Yes	52.2 (17.9)	0.631	6.5 (2)	0.036	0.056
2021	No	44.9 (17.3)	0.504	6.4 (2.1)	0.069	0.08
2021	Yes	52.1 (18)	0.629	6.5 (2)	0.036	0.056
2022	No	45.2 (17.4)	0.504	6.4 (2.1)	0.069	0.076
2022	Yes	52.2 (18.1)	0.628	6.5 (2)	0.036	0.056
2023	No	46.1 (17.7)	0.516407	6.4 (2)	0.0657576	0.0756378
2023	Yes	52.4 (18.7)	0.640647	6.6 (2)	0.0323586	0.0552496
2024	No	46.3 (17.8)	0.518222	6.5 (2)	0.065661	0.0765277
2024	Yes	52.2 (18.9)	0.635305	6.7 (2)	0.0337208	0.0550378
